# Supplementary material for: All-in-One Photoactivated Inhibition of Butyrylcholinesterase Combined with Luminescence as an Activation and Localization Indicator: Carbon Quantum Dots@Phosphonate Hybrids
Source: Nanomaterials (Basel). 2023 Aug 25;13(17):2409. doi: 10.3390/nano13172409 (PMC10489800; doi:10.3390/nano13172409)
Supplement: Supplementary file 1 [file nanomaterials-13-02409-s001.zip]

Archive with 1 entries (1 files):
- nanomaterials-2552388-supplementary.pdf
